# Supplementary material for: PrC-210 Protects against Radiation-Induced Hematopoietic and Intestinal Injury in Mice and Reduces Oxidative Stress
Source: Antioxidants (Basel). 2023 Jul 13;12(7):1417. doi: 10.3390/antiox12071417 (PMC10376632; doi:10.3390/antiox12071417)
Supplement: Supplementary file 1 [file antioxidants-12-01417-s001.zip]

Archive with 1 entries (1 files):
- antioxidants-2467074-supplementary.pdf
